# Supplementary material for: Mapping B-Cell Epitopes for Nonspecific Lipid Transfer Proteins of Legumes Consumed in India and Identification of Critical Residues Responsible for IgE Binding
Source: Foods. 2021 Jun 2;10(6):1269. doi: 10.3390/foods10061269 (PMC8227083; doi:10.3390/foods10061269)
Supplement: Supplementary file 1 [file foods-10-01269-s001.zip]

Archive with 1 entries (1 files):
- foods-1173737-supplementary.pdf
